# Supplementary material for: The Xanthomonas campestris pv. vesicatoria Type-3 Effector XopB Inhibits Plant Defence Responses by Interfering with ROS Production
Source: PLoS One. 2016 Jul 11;11(7):e0159107. doi: 10.1371/journal.pone.0159107 (PMC4939948; doi:10.1371/journal.pone.0159107)
Supplement: S2 Table — (XLSX) [file pone.0159107.s004.xlsx]

## Sheet: Tabelle1
S2 Table: Bacterial strains used in this study
Strain	Locus	Characteristics	Reference
Xcv 85-10 wild type +pBBR1-MCS5 (EV)		Pepper race 2, wild type strain containing pBBR1-MCS5 empty vector, RifR, GentaR	[38]
Xcv 85-10 DxopB +pBBR1-MCS5 (EV)	XCV0581	xopB deletion mutant of 85-10 containing pBBR1-MCS5 empty vector, RifR,GentaR	[38]
Xcv 85-10 DxopB +pBBR1-MCS5:xopB	XCV0581	xopB deletion mutant of 85-10 containing pBBR1-MCS5:xopB(-) plasmid to restore wild type, RifR, GentaR	[38]
Pst DC3000 wild type		wild type strain, virulent RifR	gift from M. B. Mudgett, Stanford University, Stanford, USA
Pst DC3000 DTLR1		TTSS-deficient, hrcC deletion, RifR	gift from J. Boch Leibniz-University Hannover; Germany
