# Supplementary material for: The Xanthomonas campestris pv. vesicatoria Type-3 Effector XopB Inhibits Plant Defence Responses by Interfering with ROS Production
Source: PLoS One. 2016 Jul 11;11(7):e0159107. doi: 10.1371/journal.pone.0159107 (PMC4939948; doi:10.1371/journal.pone.0159107)
Supplement: S3 Table — (XLSX) [file pone.0159107.s005.xlsx]

## Sheet: Tabelle1
S3 Table. Primers used in this study
qPCR Primer	Gene annotation	Accession no.	Sequence	Reference
AtPRX33_5´	PEROXIDASE 33	At3G49110	GGTCAGGTAATCCAGTGTTGC	[20]
AtPRX33_3´			GCTCTCCGGGGCTCAC
AtPRX34_5´	PEROXIDASE 34	At3g49120	TAGGGTCGGGTAAACCTGTG	[20]
AtPRX34_3´			GTTGCTCTCTCCGGTGGTC
AtRBOHD_5'	RESPIRATORY BURST OXIDASE HOMOLOGUE D	At5g47910	TGATTCCAACGGCCTCTTAC	This work
AtRBOHD_3'			GTTATTCCGGCGAGCTAATG
AtOXI1_5'	OXIDATIVE SIGNAL-INDUCIBLE 1	At3g25250	TCTTCCGCTTCACCAGTTTC	This work
AtOXI1_3'			CACGGCCAATGTAGATGATG
AtPR3_FP	PATHOGENESIS-RELATED 3	At3g12500	CACGAGGAAGAAGGAGGTCG	This work
AtPR3_RP			TGTAGCCCATCCACCTGTAGT
AtPR1_FP	PATHOGENESIS-RELATED GENE 1	At2g14610	CGAACACGTGCAATGGAGTT	This work
AtPR1_RP			TTGGCACATCCGAGTCTCAC
AtTUB4_5´	TUBULIN BETA CHAIN 4	At5g44340	AGGGAAACGAAGACAGCAAG	[28]
AtTUB4_3´			GCTCGCTAATCCTACCTTTGG
AtPHI1_5´	PHOSPHATE-INDUCED 1	At1g35140	TTGGTTTAGACGGGATGGTG	[28]
AtPHI1_3´			ACTCCAGTACAAGCCGATCC
AtNHL10_5´	ARABIDOPSIS NDR1/HIN1-LIKE 10	At2g35980	TTCCTGTCCGTAACCCAAAC	[28]
AtNHL10_3´			CCCTCGTAGTAGGCATGAGC
AtWRKY22_5‘	WRKY TRANSCRIPTION FACTOR 22	At4G01250	AAAGGTTCACCATATCCAAGAGGA	[85]
AtWRKY22_3‘			TCTATTTCGCTCCACTTGTTTACG
AtFRK1_5‘	FLG22-INDUCED RECEPTOR-LIKE KINASE 1	At2g19190	ATCTTCGCTTGGAGCTTCTC	[86]
AtFRK1_3‘			TGCAGCGCAAGGACTAGAG
CaPRQ_5’	AtPR3 HOMOLOGUE	CA02g27250	AGGGCTTCTACACTTACGATGC	This work
CaPRQ_3’			TCCTTCTTACGGGCACTATCAT
CaEF1alpha_5’	ELONGATION FACTOR 1-ALPHA	CA11g17910	CCCTCAGACAAGCCACTCC	This work
CaEF1alpha_3’			ACACGACCAACAGGCACAG
CaPR1b1_5´	PATHOGENESIS-RELATED LEAF PROTEIN 4-LIKE	CA09g03220	GGCATCTCGAGCACAAAACT	[87]
CaPR1b1_3´			GCGCCAGACCACTTGAGTAT
RT-PCR Primer
xopB_5´	Xanthomonas outer protein B	AY036109	GCATTTGGCCCAAGCGCTT	This work
xopB_3´			GGGTGGAATGCCAGAGGC
AtACT1_5´	ACTIN 1	At2g37620	GCGATGAAGCTCAATCCAAACGAGG	[88]
AtACT1_3´			GGTCACGACCAGCAAGATCAAGACG
additional References
[85]	Libault M, Wan J, Czechowski T, Udvardi M, Stacey G. Identification of 118 Arabidopsis transcription factor and 30 ubiquitin-ligase genes responding to chitin, a plant-defense elicitor. Mol Plant-Microbe Interact. 2007;20: 900–11. doi:10.1094/MPMI-20-8-0900
[86]	He P, Shan L, Lin N-C, Martin GB, Kemmerling B, Nürnberger T, et al. Specific bacterial suppressors of MAMP signaling upstream of MAPKKK in Arabidopsis innate immunity. Cell. 2006;125: 563–75. doi:10.1016/j.cell.2006.02.047
[87]	Üstün S, Bartetzko V, Börnke F. The Xanthomonas campestris Type III Effector XopJ Targets the Host Cell Proteasome to Suppress Salicylic-Acid Mediated Plant Defence. PLoS Pathog. 2013;9: e1003427. doi:10.1371/journal.ppat.1003427
[88]	Jungkunz I, Link K, Vogel F, Voll LM, Sonnewald S, Sonnewald U. AtHsp70-15-deficient Arabidopsis plants are characterized by reduced growth, a constitutive cytosolic protein response and enhanced resistance to TuMV. Plant J. 2011;66: 983–995. doi:10.1111/j.1365-313X.2011.04558.x
